# Supplementary material for: Environmental regulation of toxin production in Bacillus anthracis
Source: PLoS Pathog. 2025 Dec 1;21(12):e1013587. doi: 10.1371/journal.ppat.1013587 (PMC12680359; doi:10.1371/journal.ppat.1013587)
Supplement: S1 File — Gene expression was compared between bacteria grown in NBY-G medium without NaHCO₃ under air conditions and those grown in NBY-G medium with 0.8% NaHCO3 under 5% CO2. (XLSX) [file ppat.1013587.s006.xlsx]

## Sheet: DESeq2 list
Description	The Gene ID listed in the annotation file	The Log2 fold change of the normalized mean hit counts. The formula is: Log2(Group 2 mean normalized counts/Group 1 mean normalized counts) = Log2FoldChange; Group 1: First group listed in the testCondition.txt file; Group 2: Second group listed in the testCondition.txt file	The Wald test p-value	The Benjamini-Hochberg adjusted p-value	Sample Names
	ID	log2FoldChange	pvalue	padj	A35-NBYG-3	A35-NBYG-2	A35-NBYG-1	A35-NBYG-Air-3	A35-NBYG-Air-2	A35-NBYG-Air-1
	GBAA_RS00290	-1.45962	4.6103140031438e-23	2.67303154161657e-21	7459.63	6346.29	5915.93	2091.75	2498.95	2580.51
	GBAA_RS00295	-1.196	1.62773546696269e-13	5.05767086530286e-12	8976.96	7683.12	6744.3	2804.16	3528.85	3883.5
	GBAA_RS00540	-1.04997	3.33316338956326e-08	5.61248829428258e-07	411.381	314.649	302.872	142.112	186.394	167.941
	GBAA_RS00545	-1.00799	9.85186603741922e-07	1.3255237941255e-05	252.889	185.695	183.794	94.7416	107.414	106.556
	GBAA_RS00850	-1.15524	7.19867323188435e-08	1.15672395017479e-06	289.016	230.399	213.132	91.0262	140.059	97.2901
	GBAA_RS00855	-1.05535	1.4772647379299e-08	2.68004415681219e-07	889.189	714.409	603.155	311.161	321.188	429.698
	GBAA_RS00875	-1.22827	2.76619079280645e-06	3.41913341071286e-05	143.342	90.2683	107.86	39.9401	57.9191	47.4869
	GBAA_RS01275	1.13387	1.46889617299054e-14	4.77518617161779e-13	1115.27	1097.83	1101.9	2023.01	2578.98	2674.32
	GBAA_RS01290	1.16225	2.26555411092226e-10	5.17946191862879e-09	1604.74	998.969	1152.81	2375.97	2831.72	3193.2
	GBAA_RS01295	1.59547	4.30728740969346e-18	1.76818864176029e-16	1624.55	1042.81	1102.76	3150.62	3963.77	4269.18
	GBAA_RS01705	-1.29026	7.09869499903201e-07	9.75313336000267e-06	149.169	98.8653	96.6429	45.5131	51.6006	42.854
	GBAA_RS01710	-1.51669	8.60988289004272e-23	4.89110922965659e-21	1823.83	1443.43	1477.26	496	561.289	601.114
	GBAA_RS02740	-1.11501	8.21063270470147e-13	2.38023702738356e-11	552.393	566.541	508.238	261.933	259.056	229.327
	GBAA_RS02920	-1.08012	4.21340244175294e-08	6.98757860478171e-07	1729.43	1206.16	1080.33	491.356	711.878	696.088
	GBAA_RS02950	-1.05209	7.40330562152657e-06	8.44547481043923e-05	171.312	124.656	145.827	65.0187	57.9191	90.3408
	GBAA_RS02960	-1.13392	4.77543785771686e-11	1.15266362711586e-09	931.143	688.618	717.056	304.659	367.523	392.635
	GBAA_RS02970	-1.33129	1.09129880993904e-12	3.09972954903898e-11	709.72	583.735	537.576	195.985	232.729	299.978
	GBAA_RS02975	-1.29099	4.27577493083934e-08	7.05189390353093e-07	262.212	198.59	151.005	73.3783	76.8744	99.6066
	GBAA_RS03080	-1.25421	2.33654029111939e-16	8.70245205116256e-15	2927.45	2358.15	2360.85	936.27	1082.56	1187.17
	GBAA_RS03085	-1.31305	6.25413155718964e-21	3.28721830632098e-19	10941.8	8868.64	9209.55	3663.34	3778.43	4237.91
	GBAA_RS03260	-1.37907	3.5628810764313e-23	2.087254497276e-21	1774.88	1713.38	1570.45	696.629	645.535	601.114
	GBAA_RS03265	-1.05566	1.11744937120386e-12	3.15805792143241e-11	1057	871.734	893.084	441.198	473.883	441.28
	GBAA_RS03270	1.15024	1.89240369731042e-08	3.3551300293522e-07	80.4116	113.48	91.4656	188.554	214.827	233.96
	GBAA_RS03595	1.01637	1.41995703848168e-10	3.31362588565186e-09	313.489	314.649	308.049	552.659	623.42	719.252
	GBAA_RS03660	2.16772	9.54607446575485e-47	1.49130896653903e-44	783.139	674.863	741.217	2812.52	3315.08	3750.3
	GBAA_RS03820	1.5145	2.06185372372897e-09	4.12664247055222e-08	33.7962	41.2655	45.7328	98.4569	117.944	132.037
	GBAA_RS03940	-1.03699	1.67211385965083e-05	0.000180846	145.673	110.041	121.667	52.9438	53.7068	77.6005
	GBAA_RS03980	-1.04715	0.000323495	0.00258428	100.223	67.9161	59.5389	35.2959	33.6984	40.5376
	GBAA_RS03985	-1.19638	5.30079522613395e-11	1.26858180220329e-09	466.154	384.285	360.685	152.33	172.704	203.846
	GBAA_RS03990	-1.00468	2.17343925631331e-05	0.000230196	229.581	140.131	138.924	78.9513	84.2459	89.1826
	GBAA_RS04005	-1.20777	1.70710650657965e-09	3.45351330683595e-08	525.589	401.479	346.016	157.903	222.199	170.258
	GBAA_RS04015	-1.1428	4.88815800814063e-11	1.17482908708474e-09	653.781	594.911	591.075	216.419	319.082	298.82
	GBAA_RS04020	-1.13451	6.68955486827874e-13	1.95948211349998e-11	2354.08	2066.71	1886.26	821.094	936.183	1116.52
	GBAA_RS04365	-1.05959	4.2686587350071e-13	1.2635229855621e-11	2097.69	1824.28	1703.33	893.543	820.345	984.484
	GBAA_RS04370	-1.00874	1.82685598330783e-10	4.22808150210832e-09	1175.87	1101.27	1006.12	452.345	564.448	616.171
	GBAA_RS04625	1.3273	8.35154647676273e-22	4.56010654226345e-20	1026.7	949.106	1012.16	2224.57	2565.29	2707.91
	GBAA_RS04630	1.34028	2.10084037355444e-19	9.68452972202472e-18	1256.29	1102.99	1063.07	2501.36	2905.43	3255.75
	GBAA_RS04690	1.56554	1.95649266590653e-26	1.46710863374111e-24	432.358	465.956	473.723	1190.77	1401.64	1473.25
	GBAA_RS04695	1.44364	2.92637958613068e-15	9.97452048024179e-14	192.289	292.297	295.969	637.183	718.197	777.163
	GBAA_RS04775	-1.53934	1.8611144231137e-26	1.41444696156641e-24	8719.41	7449.28	7076.51	2362.04	2712.72	2923.34
	GBAA_RS04885	1.29734	1.28208387607633e-15	4.47853398698963e-14	3708.26	2994.33	2907.05	6409.92	8213.98	8990.07
	GBAA_RS05210	1.17965	0.000292056	0.00237703	22.1423	23.2118	19.8463	47.3708	51.6006	48.6451
	GBAA_RS05365	1.04506	4.04907851722494e-12	1.11083012589625e-10	378.75	327.545	341.702	658.547	745.577	756.315
	GBAA_RS05370	1.16489	2.71450969083823e-13	8.25210946014823e-12	484.8	410.076	449.562	842.457	1052.02	1118.84
	GBAA_RS05565	1.61587	6.00147003018405e-32	6.0271906160277e-30	559.385	561.383	579.858	1583.67	1812.34	1818.4
	GBAA_RS05870	-3.3773	7.3693434409672e-111	3.18809134707689e-108	9955.89	7451.86	7687.43	803.446	772.957	838.548
	GBAA_RS05880	-1.28129	5.78313449148369e-20	2.77985883590635e-18	1586.09	1354.02	1434.97	598.172	629.738	571
	GBAA_RS06080	-1.09219	1.57658592439626e-09	3.21257943434948e-08	861.22	564.822	640.259	292.584	330.665	345.148
	GBAA_RS06410	1.95123	5.14249343533508e-40	6.88604359055345e-38	12905.5	10361.9	10992.3	37984.9	46632.2	47858.6
	GBAA_RS06415	1.83377	5.95636065095019e-33	6.09064950926252e-31	15160.5	12969.4	12222.7	39912.2	49906.2	54019.2
	GBAA_RS06420	1.67919	4.30336975658768e-28	3.50755819000712e-26	38652.3	33221.3	31675.6	91900.2	114057	125653
	GBAA_RS06425	1.58215	6.98772913037851e-24	4.36655429213875e-22	39525.2	34543.5	32795.6	86908.7	108386	124670
	GBAA_RS06430	1.51725	2.0987622978124e-23	1.26918700676311e-21	26634.9	21940.3	21980.2	56422.3	69866.2	75667.4
	GBAA_RS06435	1.34671	1.51609850916952e-18	6.47081866841941e-17	95414.7	72848.2	76766.4	179489	213994	229700
	GBAA_RS06440	1.1977	1.60709764059532e-15	5.57920810537537e-14	82525.6	68017.6	67694.9	142075	170712	187789
	GBAA_RS06595	1.82745	1.27187421716075e-20	6.38662553331434e-19	65.2616	85.9698	96.6429	296.3	308.551	281.446
	GBAA_RS06605	2.26134	1.20885943256282e-42	1.743237294547e-40	120.035	149.587	151.005	637.183	704.507	684.506
	GBAA_RS06610	1.54926	4.6141956317662e-21	2.47145106981458e-19	438.185	337.002	358.097	950.202	1239.47	1121.15
	GBAA_RS06615	2.09525	7.3154202591927e-32	7.21788132240347e-30	329.804	258.769	248.51	947.416	1294.23	1327.32
	GBAA_RS06620	2.53235	1.26173766365754e-69	2.62815282237408e-67	2034.76	1952.37	1837.94	9528.96	11690.2	12476.3
	GBAA_RS06760	1.33871	2.42906226255203e-15	8.32990619792232e-14	5807.11	5045.57	4395.53	10150.4	13284.5	15128.6
	GBAA_RS06765	1.40714	8.78077151945317e-17	3.42937909898643e-15	7787.1	6921.43	5827.91	14412.8	18675.2	21373.7
	GBAA_RS06770	1.0139	1.5532468483292e-09	3.17653100909216e-08	2422.84	2070.15	1887.13	3445.99	4304.97	5130.9
	GBAA_RS06875	-1.05892	2.27312739020275e-11	5.7205883570936e-10	1549.96	1366.06	1220.98	569.378	667.649	749.366
	GBAA_RS06915	-1.13915	3.53698016541581e-11	8.68645259838362e-10	389.239	373.969	371.903	195.985	169.545	148.252
	GBAA_RS06925	-1.40739	1.74769091228211e-09	3.52294397515218e-08	590.85	306.912	328.759	139.326	147.43	174.891
	GBAA_RS07140	3.30742	1.54796074122895e-90	3.9571505493962e-88	228.416	201.169	210.544	1739.72	2206.19	2383.61
	GBAA_RS07180	1.91498	1.0517700421206e-35	1.15983425821299e-33	825.093	631.878	685.992	2372.25	2788.54	2911.75
	GBAA_RS07185	1.89704	5.91759016630276e-30	5.40227162527625e-28	939.3	833.907	754.16	2468.85	3363.52	3576.57
	GBAA_RS07190	1.49542	1.87121914990212e-08	3.33029636045872e-07	64.0962	31.8088	44.007	135.61	147.43	105.398
	GBAA_RS07195	3.4428	1.49139743137437e-115	6.98968262837457e-113	696.9	656.809	736.902	6321.68	7872.78	8540.68
	GBAA_RS07200	2.98097	3.93656658606975e-92	1.10696252400281e-89	1244.63	1273.21	1270.16	8274.1	10539.2	11098
	GBAA_RS07205	3.04542	1.28209502948234e-90	3.43357259324223e-88	440.516	439.306	440.933	3055.88	3748.94	4101.24
	GBAA_RS07210	2.97384	2.37809922258244e-93	7.43023890433535e-91	1269.1	1094.4	1148.5	7887.7	9541.91	10150.6
	GBAA_RS07215	3.09101	1.50268358014621e-110	6.03649461053021e-108	1382.15	1279.23	1326.25	9833.62	11894.5	12244.7
	GBAA_RS07220	3.05861	1.51645811273442e-103	5.68570695067892e-101	636.3	670.564	671.323	4756.58	5870.89	5861.73
	GBAA_RS07225	2.97033	9.1539558861962e-102	3.02834399435103e-99	689.908	622.421	665.283	4591.25	5495.99	5405.39
	GBAA_RS07230	3.26696	7.53716572957038e-93	2.23100105595283e-90	256.385	293.157	293.38	2244.07	2868.57	3015.99
	GBAA_RS07365	1.75103	3.01786497565219e-28	2.53320486911461e-26	4563.65	4142.88	3845.01	11238	14687.2	16320.4
	GBAA_RS07425	1.03172	4.37412983295583e-08	7.19301350308291e-07	1906.57	1213.89	1307.27	2415.91	3247.68	3383.15
	GBAA_RS07740	-1.07108	3.68785312513131e-13	1.10911689709831e-11	2819.07	2317.75	2341.87	1051.45	1221.57	1286.78
	GBAA_RS07990	-1.06832	2.87805573979081e-09	5.69936108471251e-08	395.066	391.163	330.484	171.835	152.696	208.479
	GBAA_RS08000	-1.12952	2.57204453978485e-08	4.42360198524465e-07	1625.71	917.298	1019.07	479.281	618.155	529.305
	GBAA_RS08280	-2.5655	1.23502551728026e-72	2.77831340367368e-70	3455.37	2887.73	2833.71	503.431	526.537	520.039
	GBAA_RS08370	-1.59187	1.73898717268592e-17	6.93621550296852e-16	554.723	505.502	534.988	223.85	166.386	136.669
	GBAA_RS08375	-1.51708	1.10111028225401e-18	4.8004994010826e-17	537.243	445.324	431.442	177.408	161.12	154.043
	GBAA_RS08380	-1.26729	6.08299710305352e-12	1.62908455750348e-10	477.808	342.16	383.983	168.12	181.129	149.41
	GBAA_RS08385	-1.07282	6.33710843487726e-15	2.12142249034224e-13	1377.49	1296.42	1252.04	598.172	666.596	601.114
	GBAA_RS08440	1.03553	2.27847046939717e-11	5.7205883570936e-10	541.904	424.691	496.158	915.835	976.2	1103.78
	GBAA_RS08445	1.03513	5.96464052722437e-05	0.000571467	88.5693	43.8446	86.2883	128.18	142.165	176.049
	GBAA_RS08510	-1.24759	2.83601643464902e-14	8.96053731936296e-13	539.573	508.941	543.616	258.217	199.031	211.954
	GBAA_RS08760	1.34054	7.65076316796047e-17	3.00894350046221e-15	467.319	429.849	435.756	913.049	1229.99	1232.34
	GBAA_RS08785	-1.23955	1.47527429849853e-16	5.72202941707294e-15	1358.84	1312.76	1135.55	478.352	547.599	587.216
	GBAA_RS09025	2.52358	1.24282309337975e-58	2.32987902572258e-56	748.177	633.597	633.356	3197.99	4065.92	4314.35
	GBAA_RS09030	2.22007	1.71012193962565e-48	2.82874287895725e-46	1055.84	1034.22	980.235	3933.63	4903.11	5467.94
	GBAA_RS09035	1.95341	1.84517409998091e-40	2.53103881421771e-38	1173.54	1065.17	1095	3629.9	4494.52	4784.59
	GBAA_RS09140	-1.07935	3.95957656353826e-13	1.17823590440948e-11	2375.06	1936.04	1913.01	890.756	985.678	1069.03
	GBAA_RS09185	1.28467	3.56412586503915e-19	1.60357150919841e-17	475.477	479.711	434.03	1042.16	1120.47	1221.92
	GBAA_RS09190	1.83044	1.72766729223728e-25	1.17065070500512e-23	142.177	146.149	175.165	470.921	596.04	586.057
	GBAA_RS09195	1.55768	2.03288414041486e-28	1.7322636978323e-26	496.454	465.097	488.392	1290.16	1509.06	1468.62
	GBAA_RS09225	1.44689	1.5542687226732e-16	5.98712828514663e-15	205.108	151.307	159.633	425.408	482.308	493.4
	GBAA_RS09285	1.10006	1.97249174889619e-13	6.09521626142428e-12	1362.34	1162.31	1163.17	2253.36	2728.52	2921.02
	GBAA_RS09310	1.11861	1.74566217579084e-16	6.63351626800521e-15	575.7	569.98	542.754	1163.84	1225.78	1276.35
	GBAA_RS09330	3.02549	3.84986954032616e-79	9.4137679542584e-77	490.627	465.097	485.803	3150.62	3992.2	4594.64
	GBAA_RS09540	1.83767	1.78479769281039e-28	1.54426188067164e-26	269.204	252.751	243.333	745.858	1012	976.376
	GBAA_RS09720	-1.23051	6.75166014754307e-18	2.75154613549147e-16	5610.16	5013.76	4636.27	1906.91	2284.12	2312.96
	GBAA_RS09725	-1.35349	4.72849141697932e-10	1.03073781895704e-08	282.023	240.715	202.778	80.809	82.1398	121.613
	GBAA_RS10065	1.06812	2.50148996264429e-10	5.6273518199646e-09	391.569	300.894	315.815	608.389	706.613	795.694
	GBAA_RS10185	1.0924	9.7245251419846e-12	2.54375485574518e-10	3839.94	3240.2	3166.78	5930.64	7349.41	8567.32
	GBAA_RS10345	-1.85034	3.39756509864009e-37	4.06551193930891e-35	1967.17	1622.25	1661.05	460.704	508.635	486.451
	GBAA_RS10350	-2.05168	4.83218063736347e-43	7.15162734329794e-41	8104.09	6822.56	6489.75	1494.5	1779.7	1892.52
	GBAA_RS10595	1.84278	9.77670516750227e-37	1.09968379724066e-34	3194.32	2999.49	2999.38	9162.07	11459.6	12353.5
	GBAA_RS10600	1.66846	5.95556260254494e-30	5.40227162527625e-28	1435.75	1268.05	1302.95	3598.32	4423.97	4711.62
	GBAA_RS10605	1.62372	1.90718853402589e-22	1.07260283153616e-20	398.562	409.216	416.773	1023.58	1237.36	1516.1
	GBAA_RS10610	1.32856	1.51875544849104e-18	6.47081866841941e-17	592.016	557.084	494.432	1200.99	1423.76	1501.05
	GBAA_RS10635	1.19814	1.69273495080045e-14	5.47123066856423e-13	578.031	436.727	539.302	1077.45	1274.22	1210.34
	GBAA_RS10640	1.1182	9.12895829118515e-16	3.24944692592565e-14	758.666	784.904	699.798	1504.72	1600.67	1765.12
	GBAA_RS10645	1.11123	1.79583114384753e-15	6.196168314723e-14	1027.87	934.492	1022.52	1911.55	2215.67	2321.06
	GBAA_RS10680	1.14695	4.70031881782787e-12	1.27089389574346e-10	2264.34	2032.33	1776.68	3576.03	4618.78	5252.51
	GBAA_RS10685	1.1479	9.59952174833943e-13	2.75447501595209e-11	5663.77	5198.59	4639.72	9154.64	11823.9	13371.6
	GBAA_RS10690	1.25513	8.4362155417624e-15	2.77457755595741e-13	1707.29	1610.21	1371.12	3015.01	3896.37	4278.45
	GBAA_RS10695	1.43809	6.41243826818419e-21	3.33921785372851e-19	9126.13	7563.62	7475.16	18172.7	22943.3	24357.3
	GBAA_RS11105	-1.05447	2.43078085411332e-10	5.51238367884407e-09	370.592	379.127	335.662	176.479	165.333	180.682
	GBAA_RS11215	-1.18999	4.6582376122891e-09	9.06502710433006e-08	590.85	426.41	388.297	180.195	181.129	254.808
	GBAA_RS11265	-1.37831	4.80672688396161e-19	2.11195562464063e-17	30619.3	23777.5	24274.6	8627.05	10436	11199.9
	GBAA_RS11375	1.71946	8.1826662352181e-30	7.3046531598201e-28	548.896	540.75	556.56	1519.58	1862.89	2040.78
	GBAA_RS11460	-1.92852	7.57406444084072e-37	8.69317110516086e-35	2512.57	2011.69	2108.89	513.648	635.004	594.165
	GBAA_RS11465	-1.53045	2.13604815357062e-20	1.05558734508905e-18	6655.51	5716.99	5209.23	1598.53	2230.41	2258.52
	GBAA_RS11470	-1.53058	1.99219464620998e-18	8.4241373611165e-17	2488.1	2095.94	1990.67	573.094	831.929	872.137
	GBAA_RS11660	1.08663	1.30182841992492e-12	3.66074151682889e-11	2517.23	2093.36	2045.9	3980.07	4899.95	5253.67
	GBAA_RS11665	1.1496	3.77845220890254e-13	1.13031995866319e-11	794.793	637.896	667.872	1306.88	1654.38	1695.63
	GBAA_RS11670	1.00182	1.24166261951328e-10	2.90962940505945e-09	1262.11	1006.71	1038.91	1871.61	2365.2	2383.61
	GBAA_RS11725	2.1114	7.70292228287e-25	5.09661587280716e-23	334.466	223.521	196.737	866.607	1087.83	1294.89
	GBAA_RS11740	3.8131	8.3226342784238e-118	4.25513592562322e-115	1820.33	1514.79	1373.71	17894.1	22736.9	25523.6
	GBAA_RS12115	1.11481	7.40005914378146e-15	2.46259956358739e-13	468.485	447.903	476.312	917.693	1014.11	1085.25
	GBAA_RS12120	1.16002	2.67956263335551e-16	9.91438174341539e-15	554.723	574.278	616.962	1185.2	1319.5	1400.28
	GBAA_RS12300	1.03816	3.42158993177396e-11	8.43992183170911e-10	297.173	273.384	302.009	580.524	544.439	667.132
	GBAA_RS12305	1.02556	2.10304166723609e-08	3.67313861383099e-07	382.246	291.438	264.042	542.442	621.314	741.258
	GBAA_RS12505	-1.60139	2.59420972465507e-26	1.91971519624475e-24	2046.42	1739.17	1705.06	539.655	590.775	679.873
	GBAA_RS12510	-1.17168	2.0768257679804e-16	7.83897189202803e-15	1699.13	1451.17	1529.89	646.472	673.968	757.473
	GBAA_RS12535	-1.19513	3.45744576635521e-13	1.04541263386998e-11	474.312	411.795	433.167	177.408	206.403	192.264
	GBAA_RS12550	-1.00333	6.14694143604759e-11	1.45866660912792e-09	6195.19	5337.86	5216.13	2302.59	2902.27	3151.51
	GBAA_RS12555	-1.07223	8.86434425791253e-09	1.66176907021667e-07	1615.22	1438.27	1189.05	495.071	735.046	788.745
	GBAA_RS12560	-1.10451	1.60883172617489e-05	0.000174337	93.2308	96.2862	100.957	35.2959	45.2822	55.5944
	GBAA_RS12905	-1.01326	5.81718277819492e-11	1.38626423493933e-09	656.112	575.138	555.697	278.652	294.861	311.56
	GBAA_RS13020	-1.13958	9.97177408324434e-13	2.84676433726732e-11	687.577	667.126	594.527	254.502	314.869	316.193
	GBAA_RS13110	-1.55911	3.29570759558519e-23	1.95105889658643e-21	1563.95	1340.27	1242.55	414.262	464.406	529.305
	GBAA_RS13525	1.45082	1.98543699011851e-08	3.48940551013328e-07	43.1193	31.8088	34.5153	93.8127	101.095	101.923
	GBAA_RS13530	1.21397	1.38472758136477e-12	3.85530094930469e-11	319.316	245.014	265.768	543.371	666.596	712.303
	GBAA_RS13540	1.06465	6.68132278701816e-07	9.23237330569782e-06	85.0731	62.7579	89.7399	158.831	161.12	176.049
	GBAA_RS13660	-1.16917	1.51711917299857e-09	3.12537664063882e-08	226.085	220.083	215.721	84.5243	108.467	101.923
	GBAA_RS13965	1.30004	1.57909073044216e-16	6.04136480816783e-15	6205.68	5226.1	5057.36	11086.6	13933.2	15579.2
	GBAA_RS13970	1.26944	1.14127336668376e-15	4.01157588389343e-14	2528.89	2095.08	2057.11	4388.76	5665.54	6048.2
	GBAA_RS13975	1.20107	2.32016595083506e-14	7.45635046142652e-13	2713.02	2263.58	2316.84	4529.02	5947.76	6289.11
	GBAA_RS13980	1.02875	7.79195994659729e-12	2.05737008167433e-10	3873.74	3284.05	3208.2	5975.22	7273.58	7897.87
	GBAA_RS13985	1.04355	8.04315758851333e-13	2.34376778641446e-11	2891.32	2451	2476.48	4631.19	5586.56	5896.48
	GBAA_RS14010	-1.59818	6.67929432179924e-21	3.44627075833018e-19	1816.84	1280.95	1257.22	452.345	503.37	481.818
	GBAA_RS14015	-1.53336	2.06206834338742e-18	8.59042397274877e-17	5229.08	4068.95	3728.52	1198.2	1556.44	1746.59
	GBAA_RS14020	-1.40703	8.56295852985668e-16	3.06739355235121e-14	865.881	719.567	682.541	230.352	298.02	327.775
	GBAA_RS14025	1.76916	2.48623842944754e-19	1.1367971485539e-17	71.0885	93.7071	95.78	265.648	298.02	331.25
	GBAA_RS14250	1.20311	1.08190769875901e-13	3.38036049878926e-12	242.4	258.769	270.082	513.648	606.571	659.025
	GBAA_RS14495	2.11107	5.9334303136392e-38	7.4154693519793e-36	393.9	403.198	365	1359.82	1698.61	1963.18
	GBAA_RS14830	3.78386	5.61385884928152e-120	3.15723421683593e-117	358.939	380.846	371.903	4080.39	5276.96	5963.65
	GBAA_RS15360	1.93831	9.51914013911431e-38	1.16381835092128e-35	769.154	714.409	741.217	2351.82	3052.86	3121.39
	GBAA_RS15365	1.18984	1.34796929319243e-12	3.77163149498221e-11	230.746	223.521	245.922	451.416	543.386	604.589
	GBAA_RS15370	1.33844	2.78564477213027e-14	8.85111084658793e-13	187.627	197.731	160.496	404.974	445.45	530.463
	GBAA_RS15375	1.56386	1.88973224702322e-06	2.40994425334662e-05	29.1346	20.6327	15.5319	52.9438	75.8213	61.3854
	GBAA_RS15380	1.78768	3.31617112155419e-20	1.62175185979311e-18	318.15	232.978	213.132	691.985	899.325	1040.08
	GBAA_RS15385	1.84869	1.43569597698227e-30	1.36853460585564e-28	856.558	666.266	759.337	2281.23	2822.24	3110.97
	GBAA_RS15390	1.64388	1.60115912643301e-24	1.02328624171128e-22	919.489	871.734	722.233	2168.84	2742.21	2940.71
	GBAA_RS15395	1.66108	4.06017866668036e-26	2.85430560267629e-24	630.473	573.418	584.172	1582.74	1854.46	2216.83
	GBAA_RS15400	1.73958	2.96842049653527e-26	2.16810348993693e-24	261.046	257.909	229.527	702.202	865.627	931.206
	GBAA_RS15405	1.63935	5.13230530458958e-27	4.00890069902941e-25	874.039	841.644	808.522	2161.41	2746.42	2955.77
	GBAA_RS15410	1.1417	1.00400718818676e-11	2.614137234427e-10	795.958	765.131	699.798	1290.16	1757.58	1941.17
	GBAA_RS15445	1.09816	4.59813184905516e-13	1.35392112665373e-11	630.473	545.908	559.148	1083.95	1234.2	1395.65
	GBAA_RS15450	1.30331	1.49795242473577e-18	6.47081866841941e-17	3574.24	2890.3	2929.49	6715.5	8068.66	8394.75
	GBAA_RS15480	1.50663	1.31412128700344e-26	1.01241344083662e-24	936.97	861.417	988.864	2360.18	2677.97	2882.8
	GBAA_RS15485	1.19696	8.04400976984482e-18	3.25464107522354e-16	647.954	648.212	632.493	1351.46	1453.24	1618.03
	GBAA_RS15490	2.04185	4.29533786966685e-38	5.49022276795599e-36	540.739	521.837	497.021	1756.43	2181.97	2483.22
	GBAA_RS15495	1.70948	1.52579594171147e-19	7.15089698015442e-18	294.842	204.608	262.317	649.258	883.529	954.37
	GBAA_RS15500	1.77668	5.00599599698185e-27	3.96531288549661e-25	419.539	349.897	348.605	1063.52	1293.18	1469.78
	GBAA_RS15510	1.46733	1.91430050356565e-23	1.17022022087535e-21	1279.59	1212.17	1160.58	2845.96	3470.93	3781.58
	GBAA_RS15695	1.013	4.55406925131418e-10	1.00047208864808e-08	624.646	484.87	502.198	923.266	1160.49	1165.17
	GBAA_RS15785	1.08363	1.13578581731579e-06	1.50652345202453e-05	65.2616	59.3192	62.9905	119.82	129.528	148.252
	GBAA_RS15895	1.12326	6.40049028193994e-12	1.7059884997929e-10	1260.95	1032.5	1009.57	1995.15	2374.68	2822.57
	GBAA_RS16120	1.07439	9.00979472522576e-08	1.43138659702457e-06	491.793	392.022	327.896	624.18	895.113	1029.65
	GBAA_RS16275	-1.04097	6.4041256510828e-08	1.03794820350691e-06	251.723	233.838	228.664	106.816	137.953	101.923
	GBAA_RS16425	1.33471	4.25194846147806e-18	1.75830574612887e-16	362.435	442.744	440.07	983.64	995.155	1168.64
	GBAA_RS16605	1.13829	2.65089398784043e-14	8.47081124296283e-13	3416.91	2773.39	2847.51	5675.21	7074.55	7140.4
	GBAA_RS16670	-1.4269	4.06390911186247e-16	1.48411849643601e-14	1142.08	782.325	965.566	311.161	364.364	399.585
	GBAA_RS16675	-1.07616	1.80529402584923e-11	4.57341153215137e-10	14098.8	11820	11239.1	4741.72	6229.99	6652.79
	GBAA_RS16680	-1.09309	9.14756843907867e-12	2.4040151823074e-10	8007.36	6988.48	6356.86	2712.21	3442.5	3855.7
	GBAA_RS16715	1.23988	1.07262542168022e-14	3.50723568112183e-13	681.75	608.666	547.068	1200.06	1546.97	1590.23
	GBAA_RS16720	1.34861	7.95296532020226e-21	4.02950242890248e-19	569.873	505.502	554.834	1237.21	1458.51	1454.72
	GBAA_RS16815	-2.04979	6.24931005959075e-37	7.32210828648716e-35	1386.81	1197.56	1132.1	322.307	323.294	250.175
	GBAA_RS17035	1.59849	3.51034126230431e-26	2.53104605887173e-24	364.766	397.18	364.137	992.929	1175.23	1245.08
	GBAA_RS17170	1.43171	4.87034322147355e-21	2.58403870543087e-19	435.854	434.147	409.007	1000.36	1147.85	1302.99
	GBAA_RS17375	1.08751	4.31846952629258e-11	1.04685657827024e-09	179.469	180.537	192.423	418.906	356.992	398.426
	GBAA_RS17380	2.03123	1.00455390528914e-19	4.74757240617322e-18	73.4193	85.9698	62.9905	235.925	290.649	384.528
	GBAA_RS17385	1.66057	2.74117114062857e-23	1.64003686115905e-21	382.246	378.267	360.685	938.127	1236.31	1371.33
	GBAA_RS17390	1.32829	1.14561837253638e-21	6.19515166071598e-20	626.977	537.311	552.245	1392.33	1420.6	1492.94
	GBAA_RS17585	1.15811	4.24819708521791e-16	1.54141034885584e-14	372.923	413.515	382.257	845.243	856.149	909.2
	GBAA_RS17635	2.0306	3.60285387063274e-29	3.16600783881852e-27	92.0654	109.182	134.61	447.7	473.883	458.654
	GBAA_RS17640	2.48391	6.87862206179126e-41	9.67134261887851e-39	127.027	104.883	95.78	514.577	619.208	691.455
	GBAA_RS17645	2.32076	2.48591003437789e-27	1.99725114762018e-25	50.1116	67.0564	45.7328	248.929	267.481	301.136
	GBAA_RS17650	3.38613	6.92444440412647e-72	1.49781058956951e-69	62.9308	88.5489	72.4822	687.341	781.381	889.51
	GBAA_RS17655	3.42822	1.80577838364211e-103	6.34731101850202e-101	596.677	732.463	816.288	6641.2	7983.36	8500.15
	GBAA_RS17730	2.49855	4.96965069388457e-62	9.63769500082994e-60	822.762	693.776	711.879	3565.81	4557.71	4460.29
	GBAA_RS17735	2.61096	1.63444614980809e-62	3.2829018380431e-60	844.904	698.075	762.789	3902.98	4799.91	5375.28
	GBAA_RS17740	2.56578	7.44398480885872e-58	1.3504829214523e-55	219.092	182.256	206.229	1043.09	1259.48	1289.09
	GBAA_RS17815	-1.29002	3.89481887611169e-19	1.72476073694899e-17	9333.57	7892.89	7620.12	2976	3587.82	3597.42
	GBAA_RS17960	-3.07172	3.5653678283773e-51	6.2661339583731e-49	856.558	551.926	706.701	72.4494	94.7767	84.5498
	GBAA_RS18135	2.65842	4.91607207262831e-51	8.37817858680654e-49	117.704	106.603	107.86	594.457	707.666	792.22
	GBAA_RS18140	2.98972	4.46945757767487e-73	1.04734289236848e-70	452.169	448.762	409.007	2729.86	3639.42	4034.07
	GBAA_RS18180	1.48883	5.40811980858214e-24	3.41744559589505e-22	1032.53	936.211	969.018	2344.39	2795.91	3104.02
	GBAA_RS18185	1.2155	2.07943346841533e-19	9.66506927798994e-18	1460.23	1483.84	1541.11	3120.9	3495.15	3802.42
	GBAA_RS18275	1.65568	2.1397040778832e-20	1.05558734508905e-18	182.965	159.044	141.513	429.124	563.395	526.988
	GBAA_RS18695	1.65454	3.97959712899553e-33	4.14467671360571e-31	506.943	570.839	540.165	1588.31	1718.62	1791.76
	GBAA_RS18710	2.60543	1.67484988728268e-39	2.19054785257623e-37	587.354	379.986	346.879	2146.55	2809.6	3021.79
	GBAA_RS18900	-1.2536	5.3035366699059e-15	1.78605330727849e-13	639.796	649.932	605.744	304.659	256.95	231.643
	GBAA_RS18915	1.06646	1.79463128677011e-12	4.97192431369216e-11	355.442	395.461	423.676	744.929	839.3	880.244
	GBAA_RS19065	-1.05069	7.45126791342046e-15	2.46505474971039e-13	3764.19	3260.83	3266.01	1534.44	1713.35	1719.95
	GBAA_RS19075	-1.241	2.98193662979817e-19	1.35245254886975e-17	3141.88	2677.96	2687.02	1112.75	1271.06	1214.97
	GBAA_RS19080	-1.18797	2.0945172548984e-16	7.85304336103238e-15	6056.51	4761.01	4995.23	2107.54	2430.5	2402.14
	GBAA_RS19085	-1.35546	7.71145304028428e-22	4.25188351946655e-20	2725.84	2372.77	2257.3	918.622	917.228	1038.92
	GBAA_RS19505	1.41583	3.12012057898928e-22	1.7373819936867e-20	829.754	737.621	712.742	1775.94	2104.04	2200.61
	GBAA_RS20710	1.37423	5.2373378455253e-15	1.77438482188158e-13	360.104	305.193	293.38	651.116	911.962	919.623
	GBAA_RS20715	1.29136	5.59188827930668e-08	9.08924268289618e-07	271.535	170.22	174.302	381.753	418.07	704.195
	GBAA_RS21205	1.00593	2.2363158985688e-07	3.3718607543032e-06	2034.76	1465.78	1255.5	2470.71	3348.78	3727.14
	GBAA_RS21800	1.09929	1.57385434172418e-10	3.65758546192428e-09	3077.78	2371.05	2322.88	4390.62	5844.56	6411.88
	GBAA_RS21815	1.19711	1.55941613416831e-11	3.98643469934662e-10	2340.09	2040.92	1773.23	3549.09	4977.88	5581.44
	GBAA_RS22365	1.72295	3.60567900518821e-26	2.56687831964285e-24	4611.43	4022.53	3671.57	10877.6	13844.8	15895.4
	GBAA_RS22370	1.50855	5.46809200332177e-23	3.13801524762058e-21	1619.89	1421.94	1447.92	3486.86	4558.76	4726.68
	GBAA_RS22375	1.03154	4.16190729056751e-12	1.13624109719183e-10	2673.39	2323.76	2315.98	4191.85	5201.13	5554.8
	GBAA_RS22380	1.33418	3.10500366296228e-16	1.14134252290849e-14	918.324	688.618	721.37	1652.4	2112.47	2099.85
	GBAA_RS22690	1.48734	1.09308733955335e-24	7.14828278796286e-23	1248.13	1158.87	1187.33	2868.25	3430.92	3778.1
	GBAA_RS22695	1.00919	4.45517534588036e-12	1.21043024856189e-10	390.404	400.619	446.974	776.509	852.99	865.187
	GBAA_RS22910	1.54815	3.64141297659663e-08	6.09503172035102e-07	120.035	46.4237	62.9905	166.262	225.358	272.181
	GBAA_RS23075	-1.44172	5.30597939045915e-20	2.57248518033985e-18	599.008	592.332	532.399	224.779	209.562	199.213
	GBAA_RS23080	-1.49406	9.98654341982817e-16	3.53234718195683e-14	495.289	389.443	352.919	145.828	157.961	134.353
	GBAA_RS23375	2.34394	7.44936264828968e-47	1.19700615811375e-44	242.4	295.736	332.21	1304.09	1511.16	1616.87
	GBAA_RS23380	1.78518	7.76301540350414e-21	3.96901805720975e-19	109.546	174.519	165.674	464.419	527.59	568.684
	GBAA_RS23735	-1.00283	6.56834333302672e-12	1.74246994834633e-10	3040.49	2586.83	2498.91	1209.35	1353.2	1492.94
	GBAA_RS24265	-1.07544	1.79084352922428e-09	3.59703714584192e-08	357.773	319.808	297.695	154.187	135.847	172.574
	GBAA_RS24270	-1.01767	4.93938273936288e-10	1.06842648177603e-08	449.839	458.219	430.579	244.285	223.252	192.264
	GBAA_RS24380	1.07422	1.72698857712069e-11	4.39483427951436e-10	4380.68	3904.75	3561.98	6708.07	8607.83	9628.25
	GBAA_RS24520	-1.30639	2.76538611561566e-17	1.09524869818468e-15	6855.96	6126.21	5665.69	2077.81	2585.3	2878.17
	GBAA_RS24525	-1.39233	3.66638487265996e-19	1.63648797808251e-17	5698.73	4914.03	4636.27	1614.32	1986.1	2209.88
	GBAA_RS24625	-1.50291	1.62346307356651e-17	6.52168308981288e-16	4557.82	3509.29	3322.96	1126.68	1241.57	1651.62
	GBAA_RS24900	-1.10885	1.9234378702594e-08	3.39103905402473e-07	544.235	354.196	355.508	180.195	205.349	194.58
	GBAA_RS24920	-1.03698	1.26583703828142e-08	2.32649264813552e-07	460.327	324.966	354.645	182.052	180.076	192.264
	GBAA_RS24960	-1.1073	1.73496811600756e-06	2.22773074986907e-05	238.904	139.271	176.028	84.5243	76.8744	94.9737
	GBAA_RS25100	1.03645	1.13255178369262e-11	2.93524019884207e-10	1410.12	1348.01	1263.26	2249.65	2927.55	3071.59
	GBAA_RS25570	-1.68066	1.14934922198729e-24	7.42981612006494e-23	35601.4	30688.6	28262.9	8036.31	9586.14	11874
	GBAA_RS25735	1.08093	2.52307390398456e-06	3.16030459599314e-05	52.4423	56.7401	57.8132	107.745	127.422	119.296
	GBAA_RS25740	1.24521	1.33342683088912e-11	3.43999655822037e-10	145.673	153.886	138.924	296.3	334.878	410.008
	GBAA_RS26270	-1.09468	2.32916892694585e-13	7.11915545931709e-12	1079.15	939.65	951.76	412.404	498.104	480.66
	GBAA_RS27080	-1.11847	5.67983495592034e-12	1.52839195177493e-10	1318.05	1182.94	1122.61	461.633	549.705	659.025
	GBAA_RS27185	-1.05033	1.50837757079534e-11	3.87356870235297e-10	879.866	728.164	747.257	365.962	350.674	420.432
	GBAA_RS27460	-1.47378	7.68870614893258e-20	3.66451554081329e-18	2018.45	1641.16	1579.08	534.082	713.984	638.177
	GBAA_RS27535	1.04851	4.60125782605656e-14	1.4456689393152e-12	1827.32	1537.14	1563.54	3103.25	3479.36	3606.68
	GBAA_RS27705	4.14019	7.53196473001632e-141	7.05996160693529e-138	325.142	343.019	360.685	4822.53	6287.91	7046.59
	GBAA_RS27710	4.88089	5.19103520070518e-164	7.29859549219148e-161	134.019	139.271	125.981	3047.52	4151.22	4565.69
	GBAA_RS27765	1.0674	3.10833925992448e-10	6.90960474221947e-09	644.458	481.431	495.295	956.704	1151.01	1285.62
	GBAA_RS27790	1.37218	2.0436103090536e-18	8.57706296874436e-17	1843.64	1628.27	1535.07	3529.59	4512.42	4916.63
	GBAA_RS28950	-5.18481	4.79782257511628e-275	2.69829541624539e-271	71681.7	54946.7	56535.3	1680.27	1779.7	1575.17
	GBAA_RS28955	-2.59711	3.05052774363948e-46	4.63680217033201e-44	3562.58	2726.96	2848.38	381.753	511.794	618.487
	GBAA_RS29010	-4.22181	3.9932594242012e-151	4.49161820034151e-148	4184.9	3632.22	3261.7	177.408	191.66	225.852
	GBAA_RS29015	-4.50092	2.84426454512629e-121	1.77734931131003e-118	3011.36	2427.79	2343.59	96.5992	94.7767	154.043
	GBAA_RS29020	-4.2143	1.28789026947536e-127	9.05386859441181e-125	2750.31	2228.34	2132.18	104.03	140.059	140.144
	GBAA_RS29035	-1.5999	1.72036451958765e-31	1.66816035485534e-29	7084.38	6576.69	6174.79	1935.7	2327.29	2281.69
	GBAA_RS29045	-1.61052	1.0255008558822e-25	7.03343513839209e-24	2172.28	1875.86	1734.4	547.086	658.171	689.139
	GBAA_RS29060	-1.81092	5.73748329549596e-26	3.98365506837893e-24	3961.14	3536.8	3132.27	770.007	1097.3	1164.01
	GBAA_RS29070	-1.31264	5.30948270915929e-09	1.02262091631205e-07	208.604	182.256	188.109	59.4457	103.201	70.6512
	GBAA_RS29110	-4.30873	1.12323077968151e-225	3.1585249524644e-222	79356.9	66393.6	64560.1	3641.98	3497.26	3472.33
	GBAA_RS29115	-4.51237	9.24286474086374e-169	1.73272904342059e-165	9147.11	8221.29	7029.91	296.3	363.311	411.167
	GBAA_RS29130	-2.47751	3.78502199291749e-35	4.09364686310923e-33	974.262	725.585	664.42	107.745	160.067	157.517
	GBAA_RS29135	-1.56796	4.25456370446159e-28	3.50755819000712e-26	6272.1	5410.08	5117.76	1697.92	1915.54	2053.52
	GBAA_RS30155	-1.2843	5.15890435046107e-10	1.10739229263332e-08	384.577	239.856	280.437	116.105	131.634	122.771
	GBAA_RS31840	-1.86678	7.82850812460487e-24	4.83819007612943e-22	675.923	580.296	530.673	131.895	160.067	199.213
	GBAA_RS31925	-2.11461	1.92245411456612e-30	1.80198032338664e-28	1497.52	1192.4	1055.31	234.996	281.171	349.781
	GBAA_RS32000	1.03427	0.000162359	0.00141348	45.45	31.8088	44.007	69.6629	98.989	78.7587
	GBAA_RS32295	-1.12227	0.00203001	0.0129295	44.2846	53.3013	35.3782	13.9326	18.9553	28.9554
	GBAA_RS32340	2.84126	6.28147624932825e-16	2.26455271962962e-14	13.9846	10.3164	14.669	63.161	113.732	101.923
	GBAA_RS32550	-1.03682	5.20170043349433e-09	1.00530457862447e-07	905.504	744.498	648.888	320.449	359.098	441.28
	GBAA_RS32575	-1.95317	1.3760079569886e-33	1.46012617926488e-31	2368.06	2016.85	1910.42	456.06	635.004	535.096
	GBAA_RS32580	-1.02608	2.11388677150652e-08	3.68064990803489e-07	314.654	251.891	266.631	144.899	126.369	136.669
	GBAA_RS32770	1.20877	1.10061210699239e-06	1.46331973752368e-05	46.6154	43.8446	45.7328	88.2397	117.944	108.872
	GBAA_RS32895	-2.31272	1.8581110586931e-25	1.24404959453452e-23	678.254	415.234	459.917	79.8801	125.316	107.714
	GBAA_RS32935	-1.3164	3.92792973906409e-11	9.60464210978107e-10	315.819	253.611	266.631	88.2397	126.369	121.613
	GBAA_RS32940	-4.67104	1.97664518224048e-134	1.58809321498864e-131	2180.44	1710.8	1663.64	78.0225	81.0867	57.9108
