# Supplementary material for: Environmental regulation of toxin production in Bacillus anthracis
Source: PLoS Pathog. 2025 Dec 1;21(12):e1013587. doi: 10.1371/journal.ppat.1013587 (PMC12680359; doi:10.1371/journal.ppat.1013587)
Supplement: S2 File — Proteins were identified by mass spectrometry following co-affinity purification of AtxA-His6. (XLSX) [file ppat.1013587.s007.xlsx]

## Sheet: 5% CO2
Accession	Description	Gene name	ΔAtxA_pAMY-AtxA	ΔAtxA_pAMY1	Class of protein
Q81VT8	DNA-directed RNA polymerase subunit beta OS=Bacillus anthracis OX=1392 GN=rpoB PE=3 SV=1	rpoB	1.24626e+07	278456	Co-trascription/translation
P77819	DNA-directed RNA polymerase subunit beta' OS=Bacillus anthracis OX=1392 GN=rpoC PE=3 SV=3	rpoC	4.79927e+06	29766.4	Co-trascription/translation
Q81JZ5	ATP synthase subunit beta OS=Bacillus anthracis OX=1392 GN=atpD PE=3 SV=1	atpD	4.244e+06	1.13578e+06	Energy metabolism
Q44636	Anthrax toxin expression trans-acting positive regulator OS=Bacillus anthracis OX=1392 GN=atxA PE=1 SV=2	atxA	3.83878e+06	0	Anthrax toxin
Q81VT2	Elongation factor Tu OS=Bacillus anthracis OX=1392 GN=tuf PE=3 SV=1	tuf	3.19994e+06	83408.4	Co-trascription/translation
A0A6L7HFM3	Pyruvate carboxylase OS=Bacillus anthracis OX=1392 GN=pyc PE=4 SV=1	pyc	3.03985e+06	150873	Glycolysis
Q81VS7	50S ribosomal protein L2 OS=Bacillus anthracis OX=1392 GN=rplB PE=3 SV=1	rplB	2.64716e+06	0	Co-trascription/translation
A0A6L8PWR6	PTS system, glucose-specific IIABC component OS=Bacillus anthracis OX=1392 GN=ptsG PE=4 SV=1	ptsG	2.35035e+06	0	Sugar trasport
A0A6H3ACA2	Transcription-repair-coupling factor OS=Bacillus anthracis OX=1392 GN=mfd PE=3 SV=1	mfd	1.91124e+06	0	Co-trascription/translation
Q81VS4	30S ribosomal protein S3 OS=Bacillus anthracis OX=1392 GN=rpsC PE=3 SV=1	rpsC	1.90591e+06	0	Co-trascription/translation
Q81TW1	ATP-dependent helicase/nuclease subunit A OS=Bacillus anthracis OX=1392 GN=addA PE=3 SV=1	addA	1.77841e+06	0	Co-trascription/translation
Q81WF2	Carbamoyl-phosphate synthase large chain OS=Bacillus anthracis OX=1392 GN=carB PE=3 SV=1	carB	1.64962e+06	0	a.a. biosynthesis
Q81VT5	30S ribosomal protein S12 OS=Bacillus anthracis OX=1392 GN=rpsL PE=3 SV=1	rpsL	991066	0	Co-trascription/translation
P15917	Lethal factor OS=Bacillus anthracis OX=1392 GN=lef PE=1 SV=2	lef	817849	98022.1	Anthrax toxin
A0A3P1TQ19	Negative regulator of genetic competence ClpC/MecB OS=Bacillus anthracis OX=1392 GN=GBAA_0080 PE=3 SV=1	GBAA_0080	783644	0	Co-trascription/translation
Q81VG0	DEAD-box ATP-dependent RNA helicase CshA OS=Bacillus anthracis OX=1392 GN=cshA PE=3 SV=1	cshA	714436	181835	Co-trascription/translation
Q81LE6	50S ribosomal protein L21 OS=Bacillus anthracis OX=1392 GN=rplU PE=3 SV=1	rplU	709309	0	Co-trascription/translation
A0A6L7HIQ7	Putative exonuclease OS=Bacillus anthracis OX=1392 GN=GBAA_2360 PE=4 SV=1	GBAA_2360	691263	0	Co-trascription/translation
A0A2P0HDE6	Nitrate reductase (quinone) OS=Bacillus anthracis OX=1392 GN=narG PE=3 SV=1	narG	635210	87534.9	Energy metabolism
A0A6L8NY02	Uncharacterized protein OS=Bacillus anthracis OX=1392 GN=GBAA_2879 PE=4 SV=1	GBAA_2879	621744	0	Bacterial metabolism
Q81KI0	S-adenosylmethionine synthase OS=Bacillus anthracis OX=1392 GN=metK PE=3 SV=1	metK	584366	0	a.a. biosynthesis
Q81WJ6	50S ribosomal protein L19 OS=Bacillus anthracis OX=1392 GN=rplS PE=3 SV=1	rplS	546682	0	Co-trascription/translation
A0A6H3AK83	Uncharacterized protein OS=Bacillus anthracis OX=1392 GN=GBAA_2878 PE=4 SV=1	GBAA_2878	534012	0	Bacterial metabolism
A0A6L7H9A7	UvrABC system protein A OS=Bacillus anthracis OX=1392 GN=uvrA PE=3 SV=1	uvrA	475919	0	Co-trascription/translation
Q81LA9	Ribonuclease PH OS=Bacillus anthracis OX=1392 GN=rph PE=1 SV=1	rph	414432	36760.3	Co-trascription/translation
A0A6L8PCV1	Putative glutamate synthase, large subunit OS=Bacillus anthracis OX=1392 GN=GBAA_0530 PE=3 SV=1	GBAA_0530	413328	0	a.a. biosynthesis
A0A6L8P8S0	HD domain protein OS=Bacillus anthracis OX=1392 GN=GBAA_5627 PE=4 SV=1	GBAA_5627	393883	0	Co-trascription/translation
Q81LS3	Chaperone protein DnaJ OS=Bacillus anthracis OX=1392 GN=dnaJ PE=3 SV=1	dnaJ	380342	39942.1	Co-trascription/translation
A0A6L7HAM2	Putative cell wall peptidase, NlpC/P60 family OS=Bacillus anthracis OX=1392 GN=GBAA_1952 PE=3 SV=1	GBAA_1952	353936	0	Bacterial metabolism
Q81VQ4	DNA-directed RNA polymerase subunit alpha OS=Bacillus anthracis OX=1392 GN=rpoA PE=3 SV=1	rpoA	340959	0	Co-trascription/translation
A0A6L7GY55	Threonine--tRNA ligase OS=Bacillus anthracis OX=1392 GN=thrS2 PE=3 SV=1	thrS2	315248	0	Co-trascription/translation
A0A6H3A8H6	UDP-glucose/GDP-mannose dehydrogenase family protein OS=Bacillus anthracis OX=1392 GN=GBAA_5512 PE=3 SV=1	GBAA_5512	280684	22408	Energy metabolism
Q81LS2	Chaperone protein DnaK OS=Bacillus anthracis OX=1392 GN=dnaK PE=3 SV=1	dnaK	278343	0	Co-trascription/translation
Q81JE2	FtsK/SpoIIIE family protein OS=Bacillus anthracis OX=1392 GN=GBAA_4940 PE=3 SV=1	GBAA_4940	234031	0	Co-trascription/translation
Q81JW1	CTP synthase OS=Bacillus anthracis OX=1392 GN=pyrG PE=3 SV=1	pyrG	227843	0	Pyrimidine metabolism
A0A6H3AGX8	DNA polymerase III PolC-type OS=Bacillus anthracis OX=1392 GN=polC PE=3 SV=1	polC	221625	0	Co-trascription/translation
A0A6L8NW38	Dihydrolipoyl dehydrogenase OS=Bacillus anthracis OX=1392 GN=pdhD PE=3 SV=1	pdhD	216483	0	Energy metabolism
A0A6L7H098	Conserved domain protein OS=Bacillus anthracis OX=1392 GN=GBAA_4098 PE=4 SV=1	GBAA_4098	187856	0	Bacterial metabolism
A0A6L7HEN3	Aldehyde-alcohol dehydrogenase OS=Bacillus anthracis OX=1392 GN=GBAA_4599 PE=3 SV=1	GBAA_4599	186084	0	Energy metabolism
Q81LK0	Alanine--tRNA ligase OS=Bacillus anthracis OX=1392 GN=alaS PE=3 SV=1	alaS	178590	0	Co-trascription/translation
A0A6L7HIE5	Aspartokinase OS=Bacillus anthracis OX=1392 GN=dapG1 PE=3 SV=1	dapG1	166938	0	a.a. biosynthesis
Q81VS5	50S ribosomal protein L22 OS=Bacillus anthracis OX=1392 GN=rplV PE=3 SV=1	rplV	162079	0	Co-trascription/translation
Q81VT3	Elongation factor G OS=Bacillus anthracis OX=1392 GN=fusA PE=3 SV=1	fusA	156737	0	Co-trascription/translation
A0A6L8PSJ6	Uncharacterized protein OS=Bacillus anthracis OX=1392 GN=GBAA_1595 PE=4 SV=1	GBAA_1595	155716	0	Bacterial metabolism
Q81VQ5	30S ribosomal protein S11 OS=Bacillus anthracis OX=1392 GN=rpsK PE=3 SV=1	rpsK	154415	0	Co-trascription/translation
Q81L40	Endonuclease MutS2 OS=Bacillus anthracis OX=1392 GN=mutS2 PE=3 SV=1	mutS2	129610	0	Co-trascription/translation
A0A2P0HLN1	Conserved domain protein OS=Bacillus anthracis OX=1392 GN=GBAA_5513 PE=4 SV=1	GBAA_5513	121089	0	Bacterial metabolism
Q81WM3	Translation initiation factor IF-2 OS=Bacillus anthracis OX=1392 GN=infB PE=3 SV=1	infB	115272	0	Co-trascription/translation
A0A348A111	Putative carbohydrate diacid regulator OS=Bacillus anthracis OX=1392 GN=GBAA_1310 PE=3 SV=1	GBAA_1310	110633	0	Bacterial metabolism
A0A6L8Q002	Ribosomal protein S1 OS=Bacillus anthracis OX=1392 GN=rpsA PE=4 SV=1	rpsA	97054	0	Co-trascription/translation
A0A6L8PCT2	Formate acetyltransferase OS=Bacillus anthracis OX=1392 GN=pfl PE=3 SV=1	pfl	93273.9	0	Bacterial metabolism
Q81WK8	30S ribosomal protein S2 OS=Bacillus anthracis OX=1392 GN=rpsB PE=3 SV=1	rpsB	68865.4	0	Co-trascription/translation
Q81VP9	50S ribosomal protein L13 OS=Bacillus anthracis OX=1392 GN=rplM PE=3 SV=1	rplM	67172.9	0	Co-trascription/translation
Q81TT4	Chaperone protein ClpB OS=Bacillus anthracis OX=1392 GN=clpB PE=3 SV=1	clpB	58451.7	0	Co-trascription/translation
Q81VP8	30S ribosomal protein S9 OS=Bacillus anthracis OX=1392 GN=rpsI PE=3 SV=1	rpsI	57133.4	0	Co-trascription/translation
A0A0F7REW6	FtsK/SpoIIIE family protein OS=Bacillus anthracis OX=1392 GN=GBAA_2190 PE=4 SV=1	GBAA_2190	55412.7	0	Co-trascription/translation
A0A6L8PE91	Chromosome partition protein Smc OS=Bacillus anthracis OX=1392 GN=smC PE=3 SV=1	smC	51976.7	0	Co-trascription/translation
A0A6L7HJC6	Asparagine synthetase, glutamine-hydrolyzing OS=Bacillus anthracis OX=1392 GN=asnO3 PE=3 SV=1	asnO3	50136.2	0	a.a. biosynthesis
Q81KU0	Probable tRNA sulfurtransferase OS=Bacillus anthracis OX=1392 GN=thiI PE=1 SV=1	thiI	42015.6	0	a.a. biosynthesis
Q9X3Y6	DNA gyrase subunit B OS=Bacillus anthracis OX=1392 GN=gyrB PE=3 SV=2	gyrB	40279.7	0	Co-trascription/translation
A0A347ZYB7	ATP-dependent DNA helicase OS=Bacillus anthracis OX=1392 GN=pcrA PE=3 SV=1	pcrA	39810	0	Co-trascription/translation
A0A6L7H5D0	Nitrite reductase [NAD(P)H], large subunit OS=Bacillus anthracis OX=1392 GN=nirB PE=4 SV=1	nirB	38813.3	0	Energy metabolism
Q81TB4	Ribonucleoside-diphosphate reductase subunit beta OS=Bacillus anthracis OX=1392 GN=nrdF PE=1 SV=1	nrdF	37605	0	Co-trascription/translation
Q81VZ0	Ribose-phosphate pyrophosphokinase OS=Bacillus anthracis OX=1392 GN=prs PE=3 SV=1	prs	33969.2	0	Energy metabolism
A0A6H3ALM1	DNA polymerase III subunit alpha OS=Bacillus anthracis OX=1392 GN=dnaE PE=3 SV=1	dnaE	33471.4	0	Co-trascription/translation
A0A4Y1W8Y6	Aconitate hydratase OS=Bacillus anthracis OX=1392 GN=acnA PE=3 SV=1	acnA	29963.5	0	Energy metabolism
A0A6L8PZ38	Ribonuclease J OS=Bacillus anthracis OX=1392 GN=rnj PE=3 SV=1	rnj	22199.2	0	Co-trascription/translation

## Sheet: Air
Accession	Description	Gene name	ΔAtxA_pAMY-AtxA	ΔAtxA_pAMY1	Class of protein
Q81VT8	DNA-directed RNA polymerase subunit beta OS=Bacillus anthracis OX=1392 GN=rpoB PE=3 SV=1	rpoB	1.63783e+06	0	Co-trascription/translation
Q44636	Anthrax toxin expression trans-acting positive regulator OS=Bacillus anthracis OX=1392 GN=atxA PE=1 SV=2	atxA	1.50653e+06	286261	Anthrax toxin
A0A6L7HEN3	Aldehyde-alcohol dehydrogenase OS=Bacillus anthracis OX=1392 GN=GBAA_4599 PE=3 SV=1	GBAA_4599	1.21111e+06	32526.8	Energy metabolism
A0A3P1TQ19	Negative regulator of genetic competence ClpC/MecB OS=Bacillus anthracis OX=1392 GN=GBAA_0080 PE=3 SV=1	GBAA_0080	1.00947e+06	0	Co-trascription/translation
P77819	DNA-directed RNA polymerase subunit beta' OS=Bacillus anthracis OX=1392 GN=rpoC PE=3 SV=3	rpoC	840948	0	Co-trascription/translation
Q81VT2	Elongation factor Tu OS=Bacillus anthracis OX=1392 GN=tuf PE=3 SV=1	tuf	796993	44510	Co-trascription/translation
Q81TT4	Chaperone protein ClpB OS=Bacillus anthracis OX=1392 GN=clpB PE=3 SV=1	clpB	759576	0	Co-trascription/translation
Q81VG0	DEAD-box ATP-dependent RNA helicase CshA OS=Bacillus anthracis OX=1392 GN=cshA PE=3 SV=1	cshA	726694	0	Co-trascription/translation
Q81LK0	Alanine--tRNA ligase OS=Bacillus anthracis OX=1392 GN=alaS PE=3 SV=1	alaS	701764	0	Co-trascription/translation
A0A6L7HFM3	Pyruvate carboxylase OS=Bacillus anthracis OX=1392 GN=pyc PE=4 SV=1	pyc	366334	0	Glycolysis
P15917	Lethal factor OS=Bacillus anthracis OX=1392 GN=lef PE=1 SV=2	lef	219821	0	Anthrax toxin
Q81VS4	30S ribosomal protein S3 OS=Bacillus anthracis OX=1392 GN=rpsC PE=3 SV=1	rpsC	208251	0	Co-trascription/translation
Q81VT3	Elongation factor G OS=Bacillus anthracis OX=1392 GN=fusA PE=3 SV=1	fusA	184607	0	Co-trascription/translation
A0A6H3AK83	Uncharacterized protein OS=Bacillus anthracis OX=1392 GN=GBAA_2878 PE=4 SV=1	GBAA_2878	156920	0	Bacterial metabolism
Q81LA9	Ribonuclease PH OS=Bacillus anthracis OX=1392 GN=rph PE=1 SV=1	rph	139006	144486	Co-trascription/translation
Q81VS7	50S ribosomal protein L2 OS=Bacillus anthracis OX=1392 GN=rplB PE=3 SV=1	rplB	131071	0	Co-trascription/translation
Q81WJ6	50S ribosomal protein L19 OS=Bacillus anthracis OX=1392 GN=rplS PE=3 SV=1	rplS	119317	0	Co-trascription/translation
Q81X26	Protein translocase subunit SecA 1 OS=Bacillus anthracis OX=1392 GN=secA1 PE=3 SV=1	secA1	106575	0	Protein secretion
A0A6L8PCT2	Formate acetyltransferase OS=Bacillus anthracis OX=1392 GN=pfl PE=3 SV=1	pfl	98800.7	0	Bacterial metabolism
A0A6H3A8H6	UDP-glucose/GDP-mannose dehydrogenase family protein OS=Bacillus anthracis OX=1392 GN=GBAA_5512 PE=3 SV=1	GBAA_5512	93339.2	0	Energy metabolism
A0A2B6C2B8	DEAD-box ATP-dependent RNA helicase CshB OS=Bacillus anthracis OX=1392 GN=cshB PE=3 SV=1	cshB	82424.8	0	Co-trascription/translation
A0A6L8NW38	Dihydrolipoyl dehydrogenase OS=Bacillus anthracis OX=1392 GN=pdhD PE=3 SV=1	pdhD	81226.9	0	Energy metabolism
A0A6L8NY02	Uncharacterized protein OS=Bacillus anthracis OX=1392 GN=GBAA_2879 PE=4 SV=1	GBAA_2879	78170.2	0	Bacterial metabolism
Q81WR3	DNA mismatch repair protein MutS OS=Bacillus anthracis OX=1392 GN=mutS PE=3 SV=1	mutS	61628.7	0	Co-trascription/translation
Q81LC1	Lon protease OS=Bacillus anthracis OX=1392 GN=loN PE=2 SV=1	loN	59907.6	0	Bacterial metabolism
A0A6H3A7B1	DNA gyrase subunit A OS=Bacillus anthracis OX=1392 GN=gyrA PE=3 SV=1	gyrA	59067.8	0	Co-trascription/translation
Q81WM3	Translation initiation factor IF-2 OS=Bacillus anthracis OX=1392 GN=infB PE=3 SV=1	infB	57908.8	0	Co-trascription/translation
A0A6L7H9A7	UvrABC system protein A OS=Bacillus anthracis OX=1392 GN=uvrA PE=3 SV=1	uvrA	57470	0	Co-trascription/translation
Q81LS2	Chaperone protein DnaK OS=Bacillus anthracis OX=1392 GN=dnaK PE=3 SV=1	dnaK	56425	0	Co-trascription/translation
Q81LS3	Chaperone protein DnaJ OS=Bacillus anthracis OX=1392 GN=dnaJ PE=3 SV=1	dnaJ	49906.6	143752	Co-trascription/translation
A0A6L8Q002	Ribosomal protein S1 OS=Bacillus anthracis OX=1392 GN=rpsA PE=4 SV=1	rpsA	43257.9	0	Co-trascription/translation
A0A6H3ACA2	Transcription-repair-coupling factor OS=Bacillus anthracis OX=1392 GN=mfd PE=3 SV=1	mfd	42736.4	0	Co-trascription/translation
Q81WF2	Carbamoyl-phosphate synthase large chain OS=Bacillus anthracis OX=1392 GN=carB PE=3 SV=1	carB	41423.1	0	a.a. biosynthesis
A0A6L7HQC0	Uncharacterized protein OS=Bacillus anthracis OX=1392 GN=GBAA_0414 PE=4 SV=1	GBAA_0414	41312.4	0	Bacterial metabolism
A0A4Y1W8Y6	Aconitate hydratase OS=Bacillus anthracis OX=1392 GN=acnA PE=3 SV=1	acnA	39750.7	0	Energy metabolism
P13423	Protective antigen OS=Bacillus anthracis OX=1392 GN=pagA PE=1 SV=2	pagA	39149.9	0	Anthrax toxin
A0A4Y1WC41	DNA polymerase I OS=Bacillus anthracis OX=1392 GN=polA PE=3 SV=1	polA	38401.9	0	Co-trascription/translation
Q81VE1	60 kDa chaperonin OS=Bacillus anthracis OX=1392 GN=groL PE=3 SV=1	groL	34622.8	0	Co-trascription/translation
A0A6H3AGX8	DNA polymerase III PolC-type OS=Bacillus anthracis OX=1392 GN=polC PE=3 SV=1	polC	32761.5	0	Co-trascription/translation
Q81KK6	Leucine--tRNA ligase OS=Bacillus anthracis OX=1392 GN=leuS PE=3 SV=1	leuS	29255.5	0	Co-trascription/translation
Q81TW1	ATP-dependent helicase/nuclease subunit A OS=Bacillus anthracis OX=1392 GN=addA PE=3 SV=1	addA	24763.6	0	Co-trascription/translation
A0A6L8PCV1	Putative glutamate synthase, large subunit OS=Bacillus anthracis OX=1392 GN=GBAA_0530 PE=3 SV=1	GBAA_0530	21918.3	0	a.a. biosynthesis
Q81WK8	30S ribosomal protein S2 OS=Bacillus anthracis OX=1392 GN=rpsB PE=3 SV=1	rpsB		0	Co-trascription/translation
Q81JE2	FtsK/SpoIIIE family protein OS=Bacillus anthracis OX=1392 GN=GBAA_4940 PE=3 SV=1	GBAA_4940		0	Co-trascription/translation
Q81VQ4	DNA-directed RNA polymerase subunit alpha OS=Bacillus anthracis OX=1392 GN=rpoA PE=3 SV=1	rpoA		0	Co-trascription/translation
